# Supplementary material for: Early proteomic and metabolomic signatures in diabetes associated with progression to diabetic retinopathy over 1–2 years
Source: Front Endocrinol (Lausanne). 2026 Jun 10;17:1842620. doi: 10.3389/fendo.2026.1842620 (PMC13290453; doi:10.3389/fendo.2026.1842620)
Supplement: Supplementary file 3 [file Table1.xlsx]

## Sheet: Supplementary Table1
Supplementary Table 1 Differentially expressed proteins during the progression from DM to DR
Number	Symbol	Accession	Ratio	Log2FC	Qvalue	Regulation
1	IGHG2	3501	0.631588	-0.662944	0.0497812	Down
2	SNAPC2	6618	0.446229	-1.16414	0.0350906	Down
3	CAMKV	79012	0.348089	-1.52247	0.0101022	Down
4	IGKV1-33	28933	1.5069	0.591585	0.0484759	Up
5	LOC102723407	102723407	1.83894	0.878877	0.0374588	Up
6	IGHV3-30	28439	0.432748	-1.2084	0.0445467	Down
7	HBA1	3039	2.53008	1.33918	0.02131	Up
8	HBB	3043	3.80628	1.92838	0.0267902	Up
9	IGKV1-33	28933	1.90459	0.929477	0.0146437	Up
10	SULT1A1	6817	4.14667	2.05195	0.0238668	Up
11	NOC2L	26155	0.444352	-1.17023	0.0108805	Down
12	UGGT1	56886	0.318606	-1.65015	0.0333802	Down
13	HEBP1	50865	2.17817	1.12311	0.00484743	Up
14	DDX21	9188	0.488672	-1.03306	0.00737258	Down
15	MMP25	64386	1.98532	0.989373	0.0434078	Up
16	TOR3A	64222	0.509394	-0.973146	0.00814657	Down
17	MYOC	4653	3.21693	1.68568	0.00526901	Up
18	CCT7	10574	0.224295	-2.15653	0.00904561	Down
19	FGL2	10875	0.618698	-0.692692	0.0437102	Down
20	ECH1	1891	0.457088	-1.12946	0.0127914	Down
21	GALNT2	2590	0.647537	-0.626965	0.047086	Down
22	CLC	1178	3.74947	1.90669	0.0185231	Up
23	YWHAH	7533	6.76865	2.75887	0.0188211	Up
24	GLO1	2739	2.61964	1.38937	0.0124962	Up
25	EWSR1	2130	0.207431	-2.26929	0.0031679	Down
26	RPS3A	6189	0.387417	-1.36804	0.0051867	Down
27	TPI1	7167	3.34157	1.74053	0.0436838	Up
28	ALDH18A1	5832	0.510022	-0.971368	0.0130784	Down
29	HNRNPF	3185	0.302797	-1.72358	0.0458178	Down
30	GDI2	2665	2.32908	1.21976	0.0263065	Up
31	RPL13AP5	728658	0.455285	-1.13516	0.0268149	Down
32	GLRX	2745	2.04673	1.03332	0.0340037	Up
33	SHMT2	6472	0.660169	-0.599092	0.0388678	Down
34	YWHAB	7529	3.54432	1.82551	0.0119876	Up
35	PDIA3	2923	0.436047	-1.19744	0.0472701	Down
36	GCA	25801	2.82915	1.50037	0.036729	Up
37	S100P	6286	2.41613	1.2727	0.0332839	Up
38	FBLN1	2192	1.55827	0.639949	0.0107974	Up
39	UBA1	7317	1.86795	0.901459	0.03623	Up
40	PGAM1	5223	1.82094	0.864681	0.0311049	Up
41	ETFA	2108	0.308077	-1.69863	0.0389487	Down
42	PRG2	5553	2.52776	1.33786	0.0333161	Up
43	ANXA3	306	8.52985	3.09252	0.031968	Up
44	ESD	2098	3.50481	1.80934	0.0173754	Up
45	GSTM1	2944	1.5568	0.638584	0.0256855	Up
46	ANXA5	308	4.082	2.02928	0.0152737	Up
47	GALT	2592	2.54796	1.34934	0.0313664	Up
48	GPX1	2876	2.24275	1.16527	0.0232239	Up
49	ATP1A1	476	0.469464	-1.09091	0.0458677	Down
50	ANXA1	301	17.7473	4.14953	0.000571	Up
51	GCG	2641	0.651021	-0.619224	0.0461375	Down
52	GLUD1	2746	0.229663	-2.12241	0.0460522	Down
53	RSL1D1	26156	0.301169	-1.73136	0.0279172	Down
54	H2BC12	85236	0.512112	-0.96547	0.0409154	Down
55	PLIN1	5346	0.470613	-1.08739	0.0231686	Down
56	DDX39A	10212	0.154572	-2.69365	0.00970935	Down
57	AGPS	8540	0.465225	-1.104	0.0424671	Down

## Sheet: Supplementary Table2
Supplementary Table 2 Differentially expressed metabolites during the progression from DM to DR
Metabolite.ID	log2FC	P.Value	VIP	Name	KEGG.ID	Regulation
1.841_276.1438166	-0.699876	0.0481895	1.58431	methylsuccinoylcarnitine	NA	Down
1.914_204.9823176	-1.40656	0.0394181	2.08033	(2,4_dihydroxyphenyl)oxidanesulfonic acid	NA	Down
4.788_223.0082712	1.29198	0.00598162	2.39044	1-Naphthol-5-sulfonic acid	NA	Up
8.188_375.2881100	-1.19588	0.0417468	2.45236	3b-Hydroxy-5-cholenoic acid	NA	Down
8.196_415.2815268	-1.05495	0.0296539	2.21323	Isodeoxycholic acid	C17661	Down
0.766_187.0430175	1.03392	0.00593641	2.20669	6-Hydroxy-2-naphthoic acid	NA	Up
2.185_105.0368468	1.19153	0.0442638	1.86882	Tetramethylene sulfoxide	NA	Up
3.388_114.0915301	1.51426	0.0293618	2.38642	Caprolactam	C06593	Up
3.869_146.0602404	0.821941	0.0479386	1.73328	8-Hydroxyquinoline	C19434	Up
3.962_156.1021835	1.252	0.0236417	2.04487	3-Acetyl-2,5-dimethylfuran	NA	Up
5.127_133.0666620	0.626165	0.0446486	1.39307	Cinnamyl alcohol	C02394	Up
8.979_457.2382735	-0.790904	0.0412447	1.54722	Oleoyl-L-alpha-lysophosphatidic acid	NA	Down
9.079_339.2889460	1.04236	0.0235883	1.95279	Arachidonic acid ethyl ester	NA	Up
9.442_319.2624872	-0.694092	0.03792	1.8055	Arachidonic acid methyl ester	NA	Down
9.800_820.6217217	1.0102	0.0364086	1.99863	PC(18:0/22:4(7Z,10Z,13Z,16Z))	NA	Up
0.755_154.9971370	1.02072	0.0132491	1.9862	DL-Malic acid	C03668	Up
1.767_173.9876683	1.77564	0.0170403	3.28781	3-Sulfinoalanine	C00606	Up
2.199_215.0339783	-0.650499	0.00282489	1.91366	D-(+)-Galactose	C00124	Down
2.344_310.1271156	-1.01604	0.0389495	2.04878	(2S)-2-(2-hydroxypropan-2-yl)-2H,3H,7H-furo[3,2-g]chromen-7-one	NA	Down
2.401_172.0302001	1.33433	0.0143957	2.48944	Taurine	C00245	Up
3.016_383.1944040	-1.07982	0.0206865	1.92831	Prostaglandin A1 ethyl ester	NA	Down
5.026_136.9909716	-1.73128	0.00165716	3.04381	Fumaric acid	C00122	Down
5.307_275.0225804	-0.894796	0.0265883	1.58267	(2E)-3-(3,4-dimethoxyphenyl)prop-2-enoic acid	NA	Down
8.220_394.3278441	1.76775	0.00846716	3.18861	Isoallolithocholic acid	NA	Up
8.262_532.3864343	1.20455	0.0399072	1.8922	Dextrorphan	NA	Up
8.625_283.1100821	-0.60865	0.00516962	1.43386	NP-018534	NA	Down
9.172_558.4734765	0.766964	0.023665	1.42934	NP-020214	NA	Up
9.890_725.5567001	0.609064	0.038615	1.44194	Palmitoyl sphingomyelin	NA	Up
0.600_102.9699543	1.43378	0.0403602	2.08161	Metaphosphoric acid	NA	Up
0.728_164.9293328	1.06878	0.0322281	1.92671	Iodomethane	C18448	Up
1.822_292.1416195	-1.0041	0.00860506	2.21138	Methyl paraoxon	NA	Down
1.915_206.9780978	-2.08457	0.0294968	3.40138	2-Chloro-1-(chloromethyl)ethyl carbamate	NA	Down
3.701_993.5087741	1.58232	0.0124103	3.16385	TG(22:5(7Z,10Z,13Z,16Z,19Z)/18:4(6Z,9Z,12Z,15Z)/22:5(7Z,10Z,13Z,16Z,19Z))	NA	Up
4.783_349.2219954	1.81268	0.00760541	2.76506	Sodium dithionite (Na2S2O4)	NA	Up
4.783_357.2345261	1.4118	0.0335113	2.12839	5-Amino-6-(5'-phosphoribitylamino)uracil	C04454	Up
4.886_379.2478521	1.33576	0.0366582	2.24176	p-Coumaric acid glucuronide	NA	Up
4.903_655.7823273	0.700321	0.048095	1.40824	PC(PGF1alpha/2:0)	NA	Up
5.019_225.5625327	1.03456	0.0380144	2.1989	Chlorocitric acid	NA	Up
5.290_489.8134478	1.19334	0.0194827	2.35468	Melissic acid	NA	Up
5.684_571.6860175	1.05079	0.0230147	1.67682	Exherin	NA	Up
5.751_180.1847369	1.51702	0.0208523	2.9346	(R)-pantoate	NA	Up
5.798_474.1793556	0.852959	0.0230706	1.80137	Dipicrylamine	NA	Up
6.106_233.1177621	-0.811852	0.039565	1.58246	(2-Methylphenyl) Dihydrogen Phosphate	NA	Down
6.110_587.2764400	-0.730073	0.036562	1.72105	UDP-alpha-D-galactose	NA	Down
6.548_241.1789317	1.24302	0.0255778	2.52458	Glucaron	NA	Up
6.683_155.1540512	1.1447	0.0217263	2.11914	(3-Aminopropoxy)guanidine	NA	Up
6.956_181.1220604	1.72446	0.0134443	2.62261	N-(2-Amino-2-oxoethyl)-2-methylprop-2-enamide	NA	Up
6.984_266.1854368	0.769098	0.0401502	1.86991	2-Amino-9-(6-oxo-1H-purin-9-yl)-1H-purin-6-one	NA	Up
7.167_238.1541557	-0.838594	0.024989	1.82599	5,6-Dihydroxyindole-2-carboxylic acid	C04185	Down
7.352_194.1618838	1.44476	0.0130589	2.17624	L-3-Amino-2-(oxalylamino)propanoic acid	NA	Up
7.352_228.1326269	0.953407	0.037543	1.68739	Glycylglycylglycine	NA	Up
7.688_449.3434678	0.98335	0.0400306	1.95152	Phenobarbital N-glucoside	NA	Up
7.879_274.1832919	1.58442	0.012452	2.48844	4-Methylumbelliferyl phosphate	NA	Up
8.108_240.1669694	1.69626	0.00683925	3.05061	Glutamyl pyruvate	NA	Up
8.143_272.2215557	0.990976	0.0375216	1.99908	9-Carboxymethoxymethylguanine	NA	Up
8.147_475.3298028	1.27563	0.0198481	2.30948	5-[4-Phenyl-5-(trifluoromethyl)-2-thienyl]-3-[3-(trifluoromethyl)phenyl]-1,2,4-oxadiazole	NA	Up
8.194_359.2844807	-1.38631	0.0061327	2.57102	Dehydroneotenone	NA	Down
8.207_454.3006902	1.12127	0.0254757	2.32487	Se-Adenosyl-L-selenohomocysteine	C05692	Up
8.267_488.3593998	1.63222	0.00686245	2.47771	2-[3-[1-[[2-(3,4-Dichlorophenyl)acetyl]-methylamino]-2-pyrrolidin-1-ylethyl]phenoxy]acetic acid	NA	Up
8.879_375.2882339	0.775328	0.0483153	1.44936	Daphnoretin	C09216	Up
8.890_748.5775539	0.723195	0.0362441	1.63683	Fura-2 acetoxymethyl	NA	Up
9.205_334.2730375	0.81687	0.0320944	1.68588	N(1)-Acetylsulfamethoxazole	NA	Up
9.812_440.3847408	-0.613772	0.0194376	1.36879	Taltirelin	NA	Down
0.188_335.8169714	1.24313	0.0457723	2.08639	unidentified	NA	Up
0.395_239.9135557	0.764838	0.0291819	1.61983	unidentified	NA	Up
0.481_197.8577028	0.774822	0.0228087	1.6005	unidentified	NA	Up
0.590_250.9370483	0.681126	0.035278	1.40198	unidentified	NA	Up
0.593_165.0237314	0.666419	0.0352428	1.42491	unidentified	NA	Up
0.599_120.9804234	1.44638	0.0438891	2.08479	unidentified	NA	Up
0.646_258.8978869	-0.830038	0.0312645	2.047	unidentified	NA	Down
0.744_472.8599420	-0.908401	0.0203928	1.98172	unidentified	NA	Down
0.747_309.1271625	-0.903277	0.0115106	2.12765	unidentified	NA	Down
0.751_144.9683113	0.768694	0.0112054	1.8785	unidentified	NA	Up
0.757_141.0659833	-0.719195	0.0246821	1.60135	unidentified	NA	Down
0.758_142.9476687	0.944209	0.0251648	1.84168	unidentified	NA	Up
0.780_188.9507649	0.75099	0.0167722	1.63072	unidentified	NA	Up
0.782_243.9692417	0.634956	0.0316796	1.66603	unidentified	NA	Up
0.820_342.1212109	-0.600281	0.0105099	1.50911	unidentified	NA	Down
0.895_200.9795039	1.31308	0.00545075	2.95727	unidentified	NA	Up
1.320_175.0236712	1.24671	0.0323985	2.1355	unidentified	NA	Up
1.673_219.1411826	1.77042	0.0185676	2.99197	unidentified	NA	Up
2.268_120.4493049	1.28144	0.044672	2.23763	unidentified	NA	Up
2.400_440.0648936	-1.38526	0.0324076	2.66306	unidentified	NA	Down
2.522_228.9820906	0.799346	0.0407336	1.58698	unidentified	NA	Up
2.594_357.0498547	-0.613515	0.0211611	1.67724	unidentified	NA	Down
2.644_120.0461844	-0.762035	0.0347426	1.67782	unidentified	NA	Down
2.765_368.1517410	1.31613	0.0151173	2.14573	unidentified	NA	Up
2.787_286.9905595	0.870354	0.0115923	1.95471	unidentified	NA	Up
2.814_144.0449913	-0.76906	0.0423496	1.65776	unidentified	NA	Down
3.100_259.9658759	-0.853797	0.0284801	1.78141	unidentified	NA	Down
3.101_261.9627494	-0.6511	0.041239	1.34936	unidentified	NA	Down
3.101_286.9850247	-0.744899	0.00660167	1.76663	unidentified	NA	Down
3.276_286.9887752	-1.01315	0.0441777	1.8411	unidentified	NA	Down
3.403_148.9745382	-0.898314	0.0304818	1.81498	unidentified	NA	Down
3.632_424.9469976	-0.613565	0.0294076	1.32255	unidentified	NA	Down
3.699_993.7088865	1.28728	0.0220855	2.56987	unidentified	NA	Up
3.720_440.1668303	-0.664299	0.0361214	1.41078	unidentified	NA	Down
3.770_377.1442662	1.12232	0.0312646	1.81333	unidentified	NA	Up
4.095_166.9674709	-0.595037	0.0381817	1.45076	unidentified	NA	Down
4.193_335.0248412	1.72678	0.0181786	3.57179	unidentified	NA	Up
4.279_218.0221290	1.25483	0.0499905	2.13844	unidentified	NA	Up
4.550_296.1816877	1.36339	0.0295554	2.31994	unidentified	NA	Up
4.550_313.7104355	1.11879	0.0382928	2.10895	unidentified	NA	Up
4.554_307.1725926	1.12657	0.0259208	2.33367	unidentified	NA	Up
4.671_327.2099603	1.15778	0.0402268	2.08545	unidentified	NA	Up
4.671_654.4173839	1.09911	0.0467644	1.95606	unidentified	NA	Up
4.673_318.6963136	1.18302	0.0424579	2.10855	unidentified	NA	Up
4.698_130.0922756	1.11943	0.0415045	2.19754	unidentified	NA	Up
4.779_698.4432633	1.0078	0.0172992	2.09641	unidentified	NA	Up
4.783_679.4108920	1.32412	0.045303	2.26792	unidentified	NA	Up
4.783_697.4404367	1.13701	0.0191094	2.08204	unidentified	NA	Up
4.833_134.9935123	-1.32372	0.0381745	2.3674	unidentified	NA	Down
4.837_288.0199009	-0.996382	0.0249427	1.80428	unidentified	NA	Down
4.918_351.1562783	-0.82623	0.0260634	1.88081	unidentified	NA	Down
4.978_384.7339099	1.39259	0.0236185	2.35376	unidentified	NA	Up
4.988_193.0710584	-0.827221	0.0141025	2.29463	unidentified	NA	Down
5.026_134.9753552	-1.77633	0.00857159	2.86794	unidentified	NA	Down
5.026_134.9951774	-1.3868	0.00346642	2.4592	unidentified	NA	Down
5.026_334.9909691	-1.83639	0.00292274	3.15659	unidentified	NA	Down
5.026_368.9076131	-1.27152	0.00802857	2.29341	unidentified	NA	Down
5.027_304.9586207	-1.31175	0.0435811	2.78556	unidentified	NA	Down
5.027_306.9552427	-2.13867	0.00127059	3.28768	unidentified	NA	Down
5.027_315.9910005	-1.61624	0.00525864	2.56657	unidentified	NA	Down
5.027_331.9777517	-1.73815	0.00302888	2.84539	unidentified	NA	Down
5.028_400.9339311	-1.21709	0.00449047	2.06709	unidentified	NA	Down
5.035_268.9816340	-1.26803	0.0053979	2.2772	unidentified	NA	Down
5.037_166.9650420	-0.909698	0.013331	1.96521	unidentified	NA	Down
5.050_368.0117606	1.35858	0.00490369	2.90772	unidentified	NA	Up
5.062_415.2605203	0.995991	0.0395789	1.85059	unidentified	NA	Up
5.217_606.8723999	-0.825992	0.0498809	1.83783	unidentified	NA	Down
5.227_354.1036317	-0.593822	0.0279414	1.48235	unidentified	NA	Down
5.381_329.0636070	1.2049	0.0250751	2.44798	unidentified	NA	Up
5.389_391.0344972	1.21435	0.0288127	2.07683	unidentified	NA	Up
5.613_451.1431891	0.717902	0.0426963	1.47456	unidentified	NA	Up
5.629_382.0276710	0.614022	0.0220647	1.6768	unidentified	NA	Up
5.688_454.2106766	1.03884	0.0105695	1.98405	unidentified	NA	Up
5.799_372.0183076	1.76611	0.0135258	3.17165	unidentified	NA	Up
5.996_78.5570223	2.00297	0.00289205	3.35389	unidentified	NA	Up
6.038_214.0149029	2.08093	0.0496942	3.17582	unidentified	NA	Up
6.237_430.2581689	1.72513	0.0103815	2.98102	unidentified	NA	Up
6.260_584.2635777	-0.591085	0.0187698	1.38918	unidentified	NA	Down
6.591_948.2215364	0.736762	0.0362747	1.38873	unidentified	NA	Up
6.636_632.2498476	-0.624177	0.0364388	1.23893	unidentified	NA	Down
6.761_454.9766809	-0.773776	0.0265735	1.68858	unidentified	NA	Down
6.761_533.2391828	0.798201	0.0232783	1.93078	unidentified	NA	Up
6.788_275.1245864	1.00373	0.0274828	1.67517	unidentified	NA	Up
6.899_459.2186115	1.07205	0.0198682	2.07788	unidentified	NA	Up
6.907_372.1750098	1.02532	0.0258994	1.98186	unidentified	NA	Up
7.138_415.2181672	0.61252	0.0494984	1.17306	unidentified	NA	Up
7.737_163.6589514	0.914324	0.0319207	1.57644	unidentified	NA	Up
7.809_467.8849215	0.941335	0.016456	2.2046	unidentified	NA	Up
7.809_471.8797416	1.11588	0.0150101	2.41572	unidentified	NA	Up
7.885_433.0288962	1.10679	0.0236972	2.02939	unidentified	NA	Up
7.995_306.2566074	0.766331	0.0273847	1.72308	unidentified	NA	Up
8.205_591.3573976	0.706806	0.0107478	1.59117	unidentified	NA	Up
8.270_620.4383436	1.45393	0.0047309	2.2584	unidentified	NA	Up
8.533_309.1757405	0.862839	0.00738583	2.11632	unidentified	NA	Up
8.563_591.3257014	1.21522	0.0342376	2.13517	unidentified	NA	Up
8.699_512.2467677	0.617616	0.0474023	1.47095	unidentified	NA	Up
8.780_296.1461206	1.11572	0.0346694	1.95448	unidentified	NA	Up
8.880_747.5722074	0.698201	0.0459999	1.52336	unidentified	NA	Up
8.887_439.3449546	-0.869394	0.0498726	1.60964	unidentified	NA	Down
9.186_551.3908981	1.10848	0.026122	1.83665	unidentified	NA	Up
9.311_839.6098840	0.716612	0.0481355	1.53686	unidentified	NA	Up
9.596_584.2595366	-0.596613	0.0261777	1.35745	unidentified	NA	Down
9.702_799.5429952	1.29464	0.0216709	2.30267	unidentified	NA	Up
9.752_872.5731824	0.617154	0.0345923	1.4186	unidentified	NA	Up
9.916_371.2629845	0.631908	0.0438895	1.53054	unidentified	NA	Up

## Sheet: Supplementary Table3
Supplementary Table 3 Correlation analysis between differentially expressed proteins and metabolites
Metabolite	Protein	Correlation	AdjP
Aldosterone	GCG	-0.778656	0.0250633
Aniline	ANXA1	-0.860714	0
Arg-Thr-Lys-Arg	CLC	-0.707792	0.03523
Aspergillomarasmine A	IGHV3.30	0.757265	0.0361712
Betrixaban	ANXA1	-0.842857	0.0247438
Betrixaban	CLC	-0.846753	0
Caprylic acid	CLC	-0.731169	0.0254097
FCCP	CLC	0.835065	2.34755e-05
Clofibrate	ANXA1	0.910714	0
Clothianidin	CLC	0.688312	0.0429636
Cyclic ADP-ribose	CLC	0.697403	0.0373625
D-glycero-L-galacto-Octulose	UBA1	0.895105	0.00815774
D-Xylose	S100P	0.782662	0.009898
DC-Chol	CLC	0.819481	0.00132524
Diacylglycerol	CLC	0.727273	0.0265256
db-cCMP	GSTM1	-0.747253	0.0368549
Dictyostelium	CLC	-0.7	0.0373625
3-Methyl-furanone	CLC	0.77013	0.0101139
Diketone	CLC	-0.742857	0.0216938
DL-Malic acid	CLC	0.779221	0.00783953
Domperidone	CLC	-0.78961	0.00647512
dTDP-Glc	CLC	0.78961	0.00647512
E-Phenylitaconyl-CoA	CLC	0.705195	0.03523
Elaidic acid	PRG2	-0.777778	0.0116192
Diphenyl Dichloro Ethene	ANXA1	0.857143	0.00470436
Diphenyl Dichloro Ethene	CLC	0.703896	0.0355447
Fumaric acid	GPX1	-0.725885	0.0226753
Gavestinel	PDIA3	-0.939394	0
CPG-derivative	CLC	-0.806494	0.00298968
Halofantrine	ANXA1	-0.864286	0
Heptafluorobutyric acid	GCG	0.805336	0.0135499
Hexadecanamide	CLC	0.750649	0.0185435
Isothiazole	ANXA1	0.842857	0.0247438
Juglanin	ANXA1	-0.853571	0.00937757
Lactyltrimethylammonium betaine	S100P	-0.703907	0.044951
Lithocholyltaurine	CLC	0.706494	0.03523
LysoPC(14:0/0:0)	CLC	0.693506	0.0386354
LysoPC(16:1(9Z)/0:0)	CLC	0.835065	2.34755e-05
LysoPE(0:0/18:0)	CLC	0.848052	0
Maleic hydrazide	CLC	-0.697403	0.0373625
Methyl jasmonate	ANXA1	-0.825	0.0468108
3,4-Dichlorophenyl-purine derivative	ANXA1	0.828571	0.0430929
Neurokinin-1 Receptor Antagonist	CLC	-0.768831	0.0101139
Niceritrol	GPX1	-0.723443	0.0226753
NP-018534	CLC	-0.733766	0.0244134
NP-020609	ANXA1	-0.853571	0.00937757
NP-022455	CLC	-0.684416	0.0462255
Octylphosphonic acid	CLC	-0.711688	0.0339315
Olpadronic acid	CLC	0.836364	0
Oxalates	CLC	0.705195	0.03523
p-Cresol	CLC	-0.681818	0.0472865
Para-Iodoamphetamine	CLC	0.705195	0.03523
Penconazole	ANXA1	0.839286	0.0286432
Penconazole	CLC	0.844156	0
Perfluoro-1-octanesulfonic acid	CLC	-0.727273	0.0265256
Phenylalanylphenylalanine	CLC	-0.716883	0.0312596
Pretilachlor	CLC	-0.827273	0.000572969
Prodiamine	CLC	-0.697403	0.0373625
PS(22:6(4Z,7Z,10Z,13Z,16Z,19Z)	CLC	0.720779	0.0308614
Risedronate	CLC	-0.715584	0.0314385
RO4929097	ANXA1	-0.835714	0.0324074
Sarmentosin	GPX1	-0.777167	0.0104128
sorbitol 3-phosphate	ALDH18A1	0.866667	0
TG(22:0/16:0/22:0)	CLC	0.781818	0.00746005
trans-zeatin riboside diphosphate	CLC	0.693506	0.0386354
Triacetin	CLC	0.746753	0.0201001
Trimetaphosphoric.acid	CLC	-0.783117	0.00746005
Victoria Pure Blue	CLC	0.811688	0.0023024
Vinylidene chloride	CLC	-0.693506	0.0386354
p-Coumaric acid-O-glucoside	GPX1	-0.761905	0.0104128
(2E,4E)-N-[2-(4-hydroxyphenyl)ethyl]dodeca-2,4-dienamide	CLC	-0.683117	0.0467482
(4E,15Z)-Bilirubin	CLC	-0.718182	0.0312596
(E)-2-Methyl-2-buten-1-ol O-beta-D-Glucopyranoside	PDIA3	-0.939394	0
1-(2,2-Dimethylpropanoyl)pyrrolidine-2-carboxylic acid	CLC	-0.733766	0.0244134
1-(Pentafluorophenyl)propane	CLC	-0.736364	0.0244134
Fluoranthenyl-amino-propanediol	GALT	-0.822807	0.0276248
2-Amino-3-Methyl-1-Pyrrolidin-1-Yl-Butan-1-One	GALT	-0.814035	0.0301408
2-Chloro-9-(2-deoxy-beta-D-arabinofuranosyl)adenine	UBA1	0.958042	0
24-Methylcycloart-23-en-3β-yl acetate	ANXA1	0.864286	0
24-Methylcycloart-23-en-3β-yl acetate	CLC	0.702597	0.0358763
4-Ethoxybenzaldehyde	CLC	0.785714	0.007205
4-Ethoxybenzaldehyde	DDX21	0.875	0
4-Phenylbutyric acid	CLC	0.776623	0.00824397
6-Hydroxy-2-naphthoic acid	S100P	0.70696	0.044951
6-methyl-1-(2-methylphenyl)-3-propylfuro[3,2-d]pyrimidine-2,4(1H,3H)-dione	CLC	-0.716883	0.0312596
6-methyl-1-(2-methylphenyl)-3-propylfuro[3,2-d]pyrimidine-2,4(1H,3H)-dione	S100P	-0.712454	0.044951
Pentalenic acid	CLC	0.741558	0.0216938

## Sheet: Supplementary Table4
Supplementary Table 4 ELISA results of candidate proteins in the validation cohort
ID	Group	S100P	PDIA3	GALT	PRG2	UBA1	GSTM1	GPX1	ANXA1	CLC	GCG	ALDH18A1	DDX21
DM-1	DM	193.894	120.009	63.776	10.1042	2.16483	31.4836	172.206	4.25092	5.40007	53.8613	487.898	16.4049
DM-2	DM	187.776	95.8145	61.6987	10.8176	2.30649	41.7331	213.076	2.12405	7.70559	55.4333	641.348	12.5645
DM-3	DM	173.396	80.7375	83.6255	9.924	2.00888	41.5747	225.507	4.2357	6.03122	54.2374	494.822	9.43635
DM-4	DM	179.875	90.2128	83.5405	7.59872	1.98928	46.3544	271.387	3.03473	4.89528	39.0914	564.786	11.5204
DM-5	DM	156.126	94.131	55.9649	6.60447	2.27302	48.6623	241.29	3.24367	5.80115	50.8284	590.394	15.9694
DM-6	DM	194.014	126.207	76.5433	10.6747	2.5739	30.8274	195.485	2.29378	4.93786	40.9222	463.401	12.766
DM-7	DM	197.747	100.463	81.4268	9.45795	3.32386	49.0412	174.467	2.24052	5.68371	47.9743	538.852	13.114
DM-8	DM	213.837	81.8102	58.8561	7.75904	3.17566	42.887	167.762	3.34785	6.29013	51.0565	464.315	10.6799
DM-9	DM	223.038	116.985	86.2737	9.69284	1.76148	34.7643	292.631	2.61802	6.49891	57.0792	535.52	10.7145
DM-10	DM	222.219	78.8752	64.7599	9.18205	3.11198	51.762	212.097	3.71305	8.13826	41.3907	492.275	9.80065
DM-11	DM	167.302	98.0492	78.4627	8.2139	1.93743	48.5831	212.775	3.81197	5.96735	45.3729	430.999	14.0054
DM-12	DM	170.843	77.8323	85.2655	10.0508	2.62003	32.3716	247.769	3.80026	5.47355	50.2182	479.21	10.7979
DM-13	DM	179.177	126.281	78.9729	9.98862	1.95948	45.2005	156.913	3.58664	5.12329	51.3709	619.921	11.1724
DM-14	DM	151.501	116.195	85.1804	10.4795	2.34691	45.8962	183.017	2.10942	8.21861	47.1113	602.936	16.5861
DM-15	DM	199.289	80.8269	70.5059	8.12815	2.13503	38.7012	277.188	2.73507	8.16367	56.8141	576.153	10.4682
DM-16	DM	232.553	107.51	73.7129	8.59669	2.16687	43.1415	176.764	3.2267	8.53453	52.3819	572.299	14.2415
DM-17	DM	195.387	79.5605	85.2533	6.77847	2.9846	34.9906	207.803	2.73097	6.90549	50.8654	458.24	11.5224
DM-18	DM	218.317	97.6619	75.4379	10.0669	2.32364	37.1796	251.272	2.30841	8.7131	61.0922	495.606	13.7368
DM-19	DM	160.774	107.167	66.4242	8.80672	2.0942	50.5911	271.952	4.07943	7.76946	57.5662	644.614	12.9349
DM-20	DM	234.335	114.84	82.5565	9.67171	1.84476	31.8569	247.58	2.73332	4.8788	49.4908	590.59	14.8114
DM-21	DM	181.947	88.1717	68.7323	7.35886	2.82947	32.4338	293.347	3.55971	8.05722	38.0927	535.847	12.1961
DM-22	DM	222.268	124.27	72.7654	8.0598	2.31997	45.4381	301.408	4.2597	7.53046	45.7674	607.117	16.8669
DR-1	DR	124.331	98.6601	115.04	9.14228	2.74251	58.3518	250.707	4.7086	5.75444	38.5366	393.829	19.647
DR-2	DR	177.587	99.8072	83.091	11.3383	3.58514	47.1294	261.066	4.12684	5.98108	31.6447	404.281	17.7767
DR-3	DR	102.774	144.368	121.308	8.75825	3.27405	63.6745	332.635	5.15691	5.37534	35.6393	402.975	13.7042
DR-4	DR	172.24	112.426	80.5764	10.8623	3.31284	56.4342	348.079	5.49578	7.83196	38.8694	378.804	17.2455
DR-5	DR	141.337	141.478	91.6066	11.6925	3.32794	50.9701	233.982	5.00533	5.63907	30.6276	523.892	18.3404
DR-6	DR	94.9939	109.387	94.7529	11.2339	3.17648	45.0025	345.706	5.08434	8.55651	32.2118	390.302	20.0113
DR-7	DR	113.227	123.317	110.011	12.7178	2.94582	54.5054	294.854	4.07241	5.40213	32.5879	506.189	19.2095
DR-8	DR	168.795	128.203	96.1135	9.25661	3.8701	44.55	256.771	4.98777	7.37937	36.6441	415.713	14.6404
DR-9	DR	125.295	112.992	84.1236	8.99935	3.55371	44.007	346.196	5.07029	5.15076	39.1407	338.76	14.8215
DR-10	DR	152.705	100.761	126.301	12.2393	3.45736	45.2684	231.383	4.5974	7.09161	47.5921	523.37	20.6199
DR-11	DR	117.154	120.188	82.7509	10.4012	3.34999	53.0291	346.987	4.90291	8.71378	42.9133	328.961	19.6185
DR-12	DR	135.628	125.179	109.889	12.4133	3.88235	59.7998	242.646	3.91614	8.65609	34.7578	434.004	20.4794
DR-13	DR	186.788	109.357	85.2533	11.9697	2.74945	62.4358	324.009	5.487	6.89519	34.8009	363.322	14.7849
DR-14	DR	177.153	145.709	94.3642	13.205	3.76273	55.8007	371.17	4.12099	7.0662	36.5085	478.295	20.6361
DR-15	DR	155.475	134.52	101.531	11.0388	3.84561	43.9391	288.111	5.44603	7.23858	48.1099	389.387	16.6166
DR-16	DR	126.331	145.902	109.926	13.3218	4.04034	54.6638	357.797	3.33731	8.58604	38.2592	501.486	16.2604
DR-17	DR	125.054	123.019	121.539	9.42812	2.94867	59.3586	336.892	4.86896	8.16985	36.6687	431.783	19.2196
DR-18	DR	143.986	108.165	95.9798	12.9974	3.36918	63.9064	276.924	5.33659	7.80861	35.7872	346.011	16.3968
DR-19	DR	149.646	125.715	89.6508	11.6316	2.94908	57.4807	324.047	4.13211	6.36156	39.0112	374.166	16.4701
DR-20	DR	99.1609	142.371	119.62	9.68165	2.84335	61.4855	289.618	3.87517	6.5518	41.3907	393.503	17.9904
DR-21	DR	108.097	132.121	91.5823	12.6271	4.07464	54.7882	301.408	3.79265	6.88351	31.1207	541.988	19.8322
DR-22	DR	187.848	137.872	91.7038	12.8781	3.35284	63.7594	316.212	5.3401	7.3931	46.1311	496.782	20.1009

## Sheet: Supplementary Table5
Supplementary Table 5 Medication history at baseline and follow-up in the study cohort
Sample_ID	Baseline(DM)	Follow-up(NPDR)
001-20200918-031	None	None
tw002-20200605-002	α-glucosidase inhibitor	Metformin
tw002-20200605-006	Metformin/Sulfonylurea	None
tw002-20200605-016	Metformin/Insulin	Insulin
tw002-20200605-017	Insulin	Insulin
tw002-20200918-009	Metformin	Metformin
tw002-20210924-005	Insulin	Insulin
tw003-20201127-009	Metformin /DPP-4 inhibitor	SGLT-2
tw007-20210607-002	Insulin	Insulin/Metformin
tw007-20210610-011	Metformin/α-glucosidase inhibitor	Metformin/α-glucosidase inhibitor
TW011-20210903-012	Metformin	Metformin
TW011-20210908-005	NA	Gliclazide
TW011-20210908-016	NA	Metformin
TW011-20210908-021	Metformin	Metformin
TW011-20210913-006	Metformin	Metformin
